# Supplementary material for: Homozygous CNP Mutation and Neurodegeneration in Weimaraners: Myelin Abnormalities and Accumulation of Lipofuscin-like Inclusions
Source: Genes (Basel). 2024 Feb 15;15(2):246. doi: 10.3390/genes15020246 (PMC10888007; doi:10.3390/genes15020246)
Supplement: Supplementary file 1 [file genes-15-00246-s001.zip]

Archive with 2 entries (2 files):
- Supplementary File S1-CNP-WEIM.pdf
- Supplementary File S2 - AA sequence human dog align.pdf
